# Supplementary material for: Identification of candidate genes and pathways in retinopathy of prematurity by whole exome sequencing of preterm infants enriched in phenotypic extremes
Source: Sci Rep. 2021 Mar 2;11:4966. doi: 10.1038/s41598-021-83552-y (PMC7925531; doi:10.1038/s41598-021-83552-y)
Supplement: Supplementary file 2 — Supplementary Information 2. [file 41598_2021_83552_MOESM2_ESM.xlsx]

## Sheet: Title Authors
Identification of candidate genes and pathways in retinopathy of prematurity by whole exome sequencing of preterm infants enriched in phenotypic extremes
Sang Jin Kim,1,2* Kemal Sonmez,3* Ryan Swan, 4J. Peter Campbell, 1Susan Ostmo, 1R. V. Paul Chan, 5Aaron Nagiel, 6Kimberly A. Drenser, 7Audina M. Berrocal, 8Jason D. Horowitz, 9Xiaohui Li, 10Yii-Der Ida Chen, 10Kent D. Taylor, 10Charles Simmons, 11Jerome I. Rotter, 10†Michael F.
Chiang, 1,4†for the Imaging and Informatics in Retinopathy of Prematurity (i-ROP) Research
Consortium

## Sheet: Table S4
No.	official symbol	full name	Entrez gene ID
1	ADAM10	ADAM metallopeptidase domain 10	102
2	ADAM17	ADAM metallopeptidase domain 17	6868
3	ADAM8	ADAM metallopeptidase domain 8	101
4	ADAM9	ADAM metallopeptidase domain 9	8754
5	ADCYAP1R1	ADCYAP receptor type I	117
6	ADIPOQ	adiponectin, C1Q and collagen domain containing	9370
7	ADM	adrenomedullin	133
8	ADRB1	adrenoceptor beta 1	153
9	ADRB2	adrenoceptor beta 2	154
10	ADRB3	adrenoceptor beta 3	155
11	AGTR1	angiotensin II receptor type 1	185
12	ANGPT1	angiopoietin 1	284
13	ANGPT2	angiopoietin 2	285
14	ANGPTL4	angiopoietin like 4	51129
15	ANXA2	annexin A2	302
16	APOE	apolipoprotein E	348
17	ARMS2	age-related maculopathy susceptibility 2	387715
18	ARTN	artemin	9048
19	BDNF	brain derived neurotrophic factor	627
20	BEX3	brain expressed X-linked 3	27018
21	BSG	basigin	682
22	C14orf39	chromosome 14 open reading frame 39	317761
23	C2	complement C2	717
24	C3	complement C3	718
25	CALM1	calmodulin 1	801
26	CCL2	C-C motif chemokine ligand 2	6347
27	CCL3	C-C motif chemokine ligand 3	6348
28	CCL4	C-C motif chemokine ligand 4	6351
29	CD34	CD34 molecule	947
30	CD36	CD36 molecule	948
31	CD40	CD40 molecule	958
32	CETP	cholesteryl ester transfer protein	1071
33	CFB	complement factor B	629
34	CFH	complement factor H	3075
35	CLU	clusterin	1191
36	CNTF	ciliary neurotrophic factor	1270
37	CNTFR	ciliary neurotrophic factor receptor	1271
38	COL18A1	collagen type XVIII alpha 1 chain	80781
39	CP	ceruloplasmin	1356
40	CRYAA	crystallin alpha A	1409
41	CRYAB	crystallin alpha B	1410
42	CSF2	colony stimulating factor 2	1437
43	CTGF	connective tissue growth factor	1490
44	Cx3cr1	C-X3-C motif chemokine receptor 1	1524
45	CXCL10	C-X-C motif chemokine ligand 10	3627
46	CXCL12	C-X-C motif chemokine ligand 12	6387
47	DOCK3	dedicator of cytokinesis 3	1795
48	EDN1	endothelin 1	1906
49	EDN2	endothelin 2	1907
50	EFEMP1	EGF containing fibulin like extracellular matrix protein 1	2202
51	EGFR	epidermal growth factor receptor	1956
52	EPAS1	endothelial PAS domain protein 1	2034
53	EPO	erythropoietin	2056
54	EPOR	erythropoietin receptor	2057
55	FAIM2	Fas apoptotic inhibitory molecule 2	23017
56	FGF2	fibroblast growth factor 2	2247
57	FGF21	fibroblast growth factor 21	26291
58	FGF9	fibroblast growth factor 9	2254
59	FGFR1	fibroblast growth factor receptor 1	2260
60	FLT1	fms related tyrosine kinase 1	2321
61	FZD4	frizzled class receptor 4	8322
62	GDNF	glial cell derived neurotrophic factor	2668
63	GFRA1	GDNF family receptor alpha 1	2674
64	GFRA2	GDNF family receptor alpha 2	2675
65	GFRA3	GDNF family receptor alpha 3	2676
66	GH1	growth hormone 1	2688
67	GP1BA	glycoprotein Ib platelet alpha subunit	2811
68	GREM1	gremlin 1, DAN family BMP antagonist	26585
69	HGF	hepatocyte growth factor	3082
70	HIF1A	hypoxia inducible factor 1 alpha subunit	3091
71	HMOX1	heme oxygenase 1	3162
72	HSPA4	heat shock protein family A (Hsp70) member 4	3308
73	HTRA1	HtrA serine peptidase 1	5654
74	HYOU1	hypoxia up-regulated 1	10525
75	IGF1	insulin like growth factor 1	3479
76	IGF1R	insulin like growth factor 1 receptor	3480
77	IGFBP1	insulin like growth factor binding protein 1	3484
78	IGFBP3	insulin like growth factor binding protein 3	3486
79	IGFBP5	insulin like growth factor binding protein 5	3488
80	IHH	indian hedgehog	3549
81	IL10	interleukin 10	3586
82	IL17A	interleukin 17A	3605
83	IL1B	interleukin 1 beta	3553
84	IL6	interleukin 6	3569
85	KDR	kinase insert domain receptor	3791
86	KERA	keratocan	11081
87	LCN2	lipocalin 2	3934
88	LEP	leptin	3952
89	LIF	leukemia inhibitory factor	3976
90	LIPC	lipase C, hepatic type	3990
91	LPL	lipoprotein lipase	4023
92	LRP5	LDL receptor related protein 5	4041
93	MT3	metallothionein 3	4504
94	MTOR	mechanistic target of rapamycin	2475
95	NDP	NDP, norrin cystine knot growth factor	4693
96	NF1	neurofibromin 1	4763
97	NFE2L2	nuclear factor, erythroid 2 like 2	4780
98	NFKB1	nuclear factor kappa B subunit 1	4790
99	NGF	nerve growth factor	4803
100	NGFR	nerve growth factor receptor	4804
101	NOS2	nitric oxide synthase 2	4843
102	NOS3	nitric oxide synthase 3	4846
103	NOX4	NADPH oxidase 4	50507
104	NRP1	neuropilin 1	8829
105	NTF3	neurotrophin 3	4908
106	NTF4	neurotrophin 4	4909
107	NTN1	netrin 1	9423
108	NTRK1	neurotrophic receptor tyrosine kinase 1	4914
109	NTRK2	neurotrophic receptor tyrosine kinase 2	4915
110	NTRK3	neurotrophic receptor tyrosine kinase 3	4916
111	NXNL1	nucleoredoxin-like 1	115861
112	PDGFA	platelet derived growth factor subunit A	5154
113	PDGFB	platelet derived growth factor subunit B	5155
114	PDGFRA	platelet derived growth factor receptor alpha	5156
115	PDGFRB	platelet derived growth factor receptor beta	5159
116	PGF	placental growth factor	5228
117	PGR	progesterone receptor	5241
118	PPARGC1A	PPARG coactivator 1 alpha	10891
119	PPEF2	protein phosphatase with EF-hand domain 2	5470
120	PRKAA1	protein kinase AMP-activated catalytic subunit alpha 1	5562
121	PRL	prolactin	5617
122	PSIP1	PC4 and SFRS1 interacting protein 1	11168
123	PTGS2	prostaglandin-endoperoxide synthase 2	5743
124	ROCK1	Rho associated coiled-coil containing protein kinase 1	6093
125	ROCK2	Rho associated coiled-coil containing protein kinase 2	9475
126	SEMA3E	semaphorin 3E	9723
127	SERPINF1	serpin family F member 1	5176
128	SIRT1	sirtuin 1	23411
129	SIX6	SIX homeobox 6	4990
130	SLC2A1	solute carrier family 2 member 1	6513
131	SLIT2	slit guidance ligand 2	9353
132	SOD1	superoxide dismutase 1, soluble	6647
133	SOD2	superoxide dismutase 2, mitochondrial	6648
134	SOD3	superoxide dismutase 3, extracellular	6649
135	SOX17	SRY-box 17	64321
136	SPP1	secreted phosphoprotein 1	6696
137	SST	somatostatin	6750
138	STAT3	signal transducer and activator of transcription 3	6774
139	STEAP4	STEAP4 metalloreductase	79689
140	TBX5	T-box 5	6910
141	TEK	TEK receptor tyrosine kinase	7010
142	TF	transferrin	7018
143	TGFA	transforming growth factor alpha	7039
144	TGFB1	transforming growth factor beta 1	7040
145	TIMP3	TIMP metallopeptidase inhibitor 3	7078
146	TLR2	toll like receptor 2	7097
147	TLR4	toll like receptor 4	7099
148	TNF	tumor necrosis factor	7124
149	TNFRSF12A	TNF receptor superfamily member 12A	51330
150	TSPAN12	tetraspanin 12	23554
151	TWIST1	twist family bHLH transcription factor 1	7291
152	TXN	thioredoxin	7295
153	VEGFA	vascular endothelial growth factor A	7422
154	VEGFB	vascular endothelial growth factor B	7423
155	VEGFC	vascular endothelial growth factor C	7424
156	VGF	VGF nerve growth factor inducible	7425
157	WNT10A	Wnt family member 10A	80326
158	WNT10B	Wnt family member 10B	7480
159	WNT11	Wnt family member 11	7481
160	WNT16	Wnt family member 16	51384
161	WNT2B	Wnt family member 2B	7482
162	WNT3	Wnt family member 3	7473
163	WNT4	Wnt family member 4	54361
164	WNT6	Wnt family member 6	7475

## Sheet: Table S5
No.	official symbol	full name	Entrez gene ID
1	A2M	alpha-2-macroglobulin	2
2	ADAMTS1	ADAM metallopeptidase with thrombospondin type 1 motif 1	9510
3	ADCYAP1	adenylate cyclase activating polypeptide 1	116
4	AGTR2	angiotensin II receptor type 2	186
5	ANGPT4	angiopoietin 4	51378
6	APOC2	apolipoprotein C2	344
7	ARHGAP24	Rho GTPase activating protein 24	83478
8	BCL2A1	BCL2 related protein A1	597
9	BGN	biglycan	633
10	CAV1	caveolin 1	857
11	CCL20	C-C motif chemokine ligand 20	6364
12	CCR1	C-C motif chemokine receptor 1	1230
13	CD14	CD14 molecule	929
14	CD93	CD93 molecule	22918
15	CDH11	cadherin 11	1009
16	CDH5	cadherin 5	1003
17	CFI	complement factor I	3426
18	COL15A1	collagen type XV alpha 1 chain	1306
19	COL1A2	collagen type I alpha 2 chain	1278
20	COL3A1	collagen type III alpha 1 chain	1281
21	COL4A1	collagen type IV alpha 1 chain	1282
22	CSF2RA	colony stimulating factor 2 receptor alpha subunit	1438
23	CTSL1	cathepsin L	1514
24	CX3CL1	C-X3-C motif chemokine ligand 1	6376
25	CXCL2	C-X-C motif chemokine ligand 2	2920
26	CXCL3	C-X-C motif chemokine ligand 3	2921
27	CYR61	cysteine rich angiogenic inducer 61	3491
28	DCN	decorin	1634
29	DOK2	docking protein 2	9046
30	EDNRA	endothelin receptor type A	1909
31	EDNRB	endothelin receptor type B	1910
32	EHD4	EH domain containing 4	30844
33	ESM1	endothelial cell specific molecule 1	11082
34	ETS2	ETS proto-oncogene 2, transcription factor	2114
35	F13A1	coagulation factor XIII A chain	2162
36	FABP4	fatty acid binding protein 4	2167
37	FAS	Fas cell surface death receptor	355
38	FGFR2	fibroblast growth factor receptor 2	2263
39	FLT4	fms related tyrosine kinase 4	2324
40	FN1	fibronectin 1	2335
41	FPR2	formyl peptide receptor 2	2358
42	FZD1	frizzled class receptor 1	8321
43	G0S2	G0/G1 switch 2	50486
44	GATA4	GATA binding protein 4	2626
45	GIPC1	GIPC PDZ domain containing family member 1	10755
46	GJA4	gap junction protein alpha 4	2701
47	GPC1	glypican 1	2817
48	GPR116	adhesion G protein-coupled receptor F5	221395
49	GPX3	glutathione peroxidase 3	2878
50	GRB10	growth factor receptor bound protein 10	2887
51	GUCY1B3	guanylate cyclase 1 soluble subunit beta	2983
52	HBEGF	heparin binding EGF like growth factor	1839
53	HNRNPC	heterogeneous nuclear ribonucleoprotein C (C1/C2)	3183
54	IGF2	insulin like growth factor 2	3481
55	IGFBP4	insulin like growth factor binding protein 4	3487
56	IGFBP7	insulin like growth factor binding protein 7	3490
57	IL10RA	interleukin 10 receptor subunit alpha	3587
58	IL17RA	interleukin 17 receptor A	23765
59	IL1R1	interleukin 1 receptor type 1	3554
60	IL6R	interleukin 6 receptor	3570
61	IL6ST	interleukin 6 signal transducer	3572
62	IL8	C-X-C motif chemokine ligand 8	3576
63	INHBA	inhibin beta A subunit	3624
64	LIFR	leukemia inhibitory factor receptor alpha	3977
65	LY96	lymphocyte antigen 96	23643
66	MCF2L	MCF.2 cell line derived transforming sequence like	23263
67	MET	MET proto-oncogene, receptor tyrosine kinase	4233
68	MGP	matrix Gla protein	4256
69	MMP1	matrix metallopeptidase 1	4312
70	MMP2	matrix metallopeptidase 2	4313
71	MMP3	matrix metallopeptidase 3	4314
72	NCAM1	neural cell adhesion molecule 1	4684
73	NOSTRIN	nitric oxide synthase trafficking	115677
74	NRP2	neuropilin 2	8828
75	PAPPA	pappalysin 1	5069
76	PAPPA2	pappalysin 2	60676
77	PBEF1	nicotinamide phosphoribosyltransferase	10135
78	PFKFB3	6-phosphofructo-2-kinase/fructose-2,6-biphosphatase 3	5209
79	PLAT	plasminogen activator, tissue type	5327
80	PPIB	peptidylprolyl isomerase B	5479
81	PRLR	prolactin receptor	5618
82	PTPN1	protein tyrosine phosphatase, non-receptor type 1	5770
83	SDC1	syndecan 1	6382
84	SDC2	syndecan 2	6383
85	SELE	selectin E	6401
86	SEMA3A	semaphorin 3A	10371
87	SERPINE1	serpin family E member 1	5054
88	SERPING1	serpin family G member 1	710
89	SFRP2	secreted frizzled related protein 2	6423
90	SFRP4	secreted frizzled related protein 4	6424
91	SHC1	SHC adaptor protein 1	6464
92	SHC2	SHC adaptor protein 2	25759
93	SLC2A3	solute carrier family 2 member 3	6515
94	SPARC	secreted protein acidic and cysteine rich	6678
95	STC1	stanniocalcin 1	6781
96	THBS1	thrombospondin 1	7057
97	TNFAIP6	TNF alpha induced protein 6	7130
98	VSIG4	V-set and immunoglobulin domain containing 4	11326
99	VWF	von Willebrand factor	7450
